# Supplementary material for: XGBoost Enhances the Performance of SAFE: A Novel Microwave Imaging System for Early Detection of Malignant Breast Cancer
Source: Cancers (Basel). 2025 Jan 10;17(2):214. doi: 10.3390/cancers17020214 (PMC11764354; doi:10.3390/cancers17020214)
Supplement: Supplementary file 1 [file cancers-17-00214-s001.zip]

Archive with 5 entries (5 files):
- SupplementaryTable2.xlsx
- Supplementary_Figure1.pdf
- Supplementary_Figure2.pdf
- Supplementary_Figure3.pdf
- Supplementary_Table1.xlsx
