# Supplementary material for: XGBoost Enhances the Performance of SAFE: A Novel Microwave Imaging System for Early Detection of Malignant Breast Cancer
Source: Cancers (Basel). 2025 Jan 10;17(2):214. doi: 10.3390/cancers17020214 (PMC11764354; doi:10.3390/cancers17020214)
Supplement: Supplementary file 1 [file cancers-17-00214-s001.zip › SupplementaryTable2.xlsx]

## Sheet: Sayfa1
Breast Type	Number of Healty Samples (n=286)	Number of Unhealthy Samples (n=240)	Train Sample Size (n=334)	Validation Sample Size (n =112)	Test Sample Size (n=80)	Test Sample Dense Breasts (n=23)	Test Sample Non-dense Breasts (n=47)	Test Sample Young Patient Group (Age<48)	Test Sample Old Patient Group (Age≥ 48)
Small	202	174	240	79	59	20	28	29	28
Large	84	66	94	32	21	19	3	9	14
