# Supplementary material for: XGBoost Enhances the Performance of SAFE: A Novel Microwave Imaging System for Early Detection of Malignant Breast Cancer
Source: Cancers (Basel). 2025 Jan 10;17(2):214. doi: 10.3390/cancers17020214 (PMC11764354; doi:10.3390/cancers17020214)
Supplement: Supplementary file 1 [file cancers-17-00214-s001.zip › Supplementary_Table1.xlsx]

## Sheet: Sheet1
Histopathological Finding	Number of Findings
invasive ductal carcinoma	82
fibroepithelial lesion	30
fibrosis	20
fibroadenoma	18
chronic inflammation	10
invasive lobular carcinoma	8
metastatic lymph node	6
ductal carcinoma in situ	6
intraductal papilloma	4
active - chronic inflammation	4
Granulomatous mastitis	4
apocrine change	4
granulomatous mastitis	4
adenosis	4
apocrine change with atypia	3
ductal epithelial hyperplasia	2
necrotizing granuloma	2
fibrovascular fragment	2
inflammation	2
cystic change	2
Ductal carcinoma in situ	2
lymphoid tissue	2
atypical apocrine metaplasia	2
nodular adenosis	2
normal fibroglandular tissue	2
fat necrosis	2
active chronic inflammation	2
ductal hyperplasia	2
granulomatous lenfadenitis	2
lymphoid parenchyma	2
cellular fibroadenoma	2
reactive lymph node	2
invasive mixed carcinoma	2
atypical lobular hyperplasia	2
axillary metastasis	2
Hodgkin Lymphoma	2
apocrine metaplasia	2
low grade atypia	2
columnar cell change	2
lobular carcinoma in situ	2
fibroeptihelial lesion	2
chronic granulomatous inflammation	2
metastatic carcinoma	2
invasive mixed type carcinoma	2
sclerosing adenosis	2
papillary lesion	2
Adenosis	2
fibroepithelial lesion and intraductal papilloma	2
Fibroadenoma	2
Columnar cell change	2
invasive pleomorphic lobular carcinoma	2
invasive medullary carcinoma	2
invasive carcinoma (mucinous?)	2
invasive ductal carcinoma (micropapillary variant)	2
skin cancer infiltration	1
